# Supplementary material for: HvbZIP21, a Novel Transcription Factor From Wild Barley Confers Drought Tolerance by Modulating ROS Scavenging
Source: Front Plant Sci. 2022 Apr 22;13:878459. doi: 10.3389/fpls.2022.878459 (PMC9074790; doi:10.3389/fpls.2022.878459)
Supplement: Supplementary file 2 [file Data_Sheet_2.xlsx]

## Sheet: Table S1
	Table S1 The primers used in this study
	Primers	F (5'-3')	R (5'-3')	Tm °C	Production (bp)
	HvZIP21_P1	CGTCCTCGTCCAGTCC	CTTCTTTATACGTCACGTGC	55	1221
	HvZIP21_P2	CTGGTCATTTTCACTTTTTGAAGTATATAG	CAAGCCTGGTTTAACCG	56	1285
	HvZIP21_full	CTGGTCATTTTCACTTTTTGAAGTATATAG	CTTCTTTATACGTCACGTGC	55	2416
	H_HvZIP21_full	CAGTGGTCTCTGTCCAGTCCTCTGGTCATTTTCACTTTTTGAAGTATATAG	CGGTCTCAGCAGACCACAAGTTCACTTCTTTATACGTCACGTGC	60	2456
	Vigs-HvZIP21	TAGTATGTGCTTATGCTTTCCT	GTTGTTCTGTCGCTTGATGT
	HORVU0Hr1G7360	ATGAGGATCTGCGGCTTGT	CGACTGCATCCCTCCATAA	60	123
	HORVU5Hr1G33980	ACTGCAAGTGCGGCGATAT	AACACTACCAACCGCAACGA	60	188
	HORVU2Hr1G96270	CAGAAACGGAGAAGGGCATA	ACGCACCACCTTCTTTGAG	60	185
	HORVU2Hr1G78070	GATGAGCAAACGGGAGACAAA	CTGTAGTCATCTCCACCTCC	60	182
	HORVU7Hr1G113110	AAGTGGTTGCCAAATTCTGTG	CAAGTGCCTGTAGTTCTCG	60	159
	HORVU1Hr1G57880	CGGCACAGCCTCCAACAT	GGCGTTGATGGGCCTGAA	60	185
	HORVU4Hr1G29200	GGCGGAGTTACCTACCCT	GGCACCTGGTAGCAGTTCA	60	188
	PDS-γ-R	CGACGAGGTTTTTATTGC	AGTTATTTGAGTCCCGTC	60	286
	H_PDS-γ-R	TTTTTTTTTTTTTAGCGACGAGGTTTTTATTGC	ATTCTTCTTCCGTTGAGTTATTTGAGTCCCGTC	60	316
	PDS-RT-F	AGTCTTTGGGTGGTGAGGTC	CTTGAAGATATCGACTGGTG	60	142
	Actin	TGGCTGACGGTGAGGACA	CGAGGGCGACCAACTATG	60	180
	γ-stain-F	CAACTGCCAATCGTGAGTAGG

## Sheet: Table S2
Table S2. The statistics of RNA-seq reads in each sample.
Sample	Read Length	Clean reads	Clean Bases	Q30 Rate
B_2_3	150	63472496	9475545443	0.96
B_2_1	150	47493974	7113679245	0.95
B_2_2	150	39329566	5890032961	0.95
B_3_3	150	69608264	10391260342	0.96
B_3_1	150	44939652	6727733161	0.95
B_3_2	150	49576116	7424897275	0.95
B_CK_3	150	73351174	10949838931	0.96
B_CK_1	150	51594080	7728192703	0.95
B_CK_2	150	52290416	7825961189	0.94
B_R_1	150	45367246	6775363614	0.95
B_R_2	150	45792972	6849762696	0.95
B_R_3	150	44909858	6709843587	0.95
S_2_3	150	61397776	9172502845	0.96
S_2_1	150	41213898	6167584506	0.95
S_2_2	150	35715226	5345435608	0.94
S_3_3	150	60570446	9050578648	0.96
S_3_1	150	47465114	7100959844	0.95
S_3_2	150	46599290	6972584772	0.95
S_CK_3	150	66506848	9932282775	0.96
S_CK_1	150	50285428	7525639966	0.95
S_CK_2	150	44305504	6622331912	0.95
S_R_3	150	72280952	10793088186	0.95
S_R_1	150	40536340	6062881390	0.95
S_R_2	150	47838118	7160012048	0.95
T_2_3	150	57388220	8572436108	0.96
T_2_1	150	46525936	6960932590	0.95
T_2_2	150	37746190	5644545136	0.95
T_3_3	150	61022804	9104290956	0.96
T_3_1	150	71215014	10656513871	0.95
T_3_2	150	58911386	8815690262	0.95
T_CK_3	150	58708154	8770932008	0.96
T_CK_1	150	54034978	8085187397	0.95
T_CK_2	150	51476026	7707269929	0.95
T_R_3	150	57838174	8630572198	0.96
T_R_1	150	48742672	7290938498	0.95
T_R_2	150	47347144	7083556898	0.95

## Sheet: Table S3
Table S3. The function annotation of hub genes.
Module	Phenotypes	Gene ID	Gene Name	degree	Description	GOs	KEGG_ko	KEGG_Pathway	KEGG_Module
Metan	SS,SP,WE	HORVU2Hr1G040780	LHCB3	63	The light-harvesting complex (LHC) functions as a light receptor, it captures and delivers excitation energy to photosystems with which it is closely associated	GO:0001101,GO:0003674,GO:0005198,GO:0005488,GO:0005515,GO:0005575,GO:0005622,GO:0005623,GO:0005737,GO:0006091,GO:0006950,GO:0008150,GO:0008152,GO:0009314,GO:0009416,GO:0009507,GO:0009526,GO:0009532,GO:0009534,GO:0009535,GO:0009536,GO:0009570,GO:0009579,GO:0009628,GO:0009635,GO:0009636,GO:0009642,GO:0009644,GO:0009719,GO:0009725,GO:0009737,GO:0009765,GO:0009768,GO:0009769,GO:0009941,GO:0009987,GO:…	ko:K08914	ko00196,ko01100,map00196,map01100	-
Metan	SS,SP,WE	HORVU2Hr1G073370	psaC	56	photosystem I subunit	-	ko:K14332	ko00195,map00195	-
Metan	SS,SP,WE	HORVU7Hr1G058120	LHCB1.1	57	The light-harvesting complex (LHC) functions as a light receptor, it captures and delivers excitation energy to photosystems with which it is closely associated	-	ko:K08912	ko00196,ko01100,map00196,map01100	-
Metan	SS,SP,WE	HORVU5Hr1G066280	LHCB1.3	56	The light-harvesting complex (LHC) functions as a light receptor, it captures and delivers excitation energy to photosystems with which it is closely associated	-	ko:K08910	ko00196,map00196	-
Metan	SS,SP,WE	HORVU1Hr1G088920	LHCB1.2	51	The light-harvesting complex (LHC) functions as a light receptor, it captures and delivers excitation energy to photosystems with which it is closely associated	-	ko:K08912	ko00196,ko01100,map00196,map01100	-
Meblue	FW, DW	HORVU5Hr1G111700	Med26	100	Transcription factor S-II (TFIIS), central domain	GO:0005575,GO:0005622,GO:0005623,GO:0005634,GO:0005654,GO:0006139,GO:0006351,GO:0006354,GO:0006355,GO:0006725,GO:0006807,GO:0008023,GO:0008150,GO:0008152,GO:0009058,GO:0009059,GO:0009889,GO:0009987,GO:0010467,GO:0010468,GO:0010556,GO:0016070,GO:0018130,GO:0019219,GO:0019222,GO:0019438,GO:0031323,GO:0031326,GO:0031974,GO:0031981,GO:0032774,GO:0032784,GO:0032991,GO:0034641,GO:0034645,GO:0034654,GO:…	ko:K03145	-	-
Meblue	FW, DW	HORVU4Hr1G006870		96	Amidase	GO:0005575,GO:0005622,GO:0005623,GO:0005737,GO:0009507,GO:0009526,GO:0009527,GO:0009536,GO:0009707,GO:0009941,GO:0016020,GO:0016021,GO:0019867,GO:0031090,GO:0031224,GO:0031300,GO:0031301,GO:0031350,GO:0031351,GO:0031354,GO:0031355,GO:0031358,GO:0031359,GO:0031967,GO:0031968,GO:0031969,GO:0031975,GO:0042170,GO:0043226,GO:0043227,GO:0043229,GO:0043231,GO:0044422,GO:0044424,GO:0044425,GO:0044434,GO:…	ko:K01426	ko00330,ko00360,ko00380,ko00627,ko00643,ko01120,map00330,map00360,map00380,map00627,map00643,map01120	-
Meblue	FW, DW	HORVU7Hr1G065990		93	Protein of unknown function (DUF2470)	GO:0003674,GO:0005488,GO:0005515,GO:0005575,GO:0005622,GO:0005623,GO:0005737,GO:0006091,GO:0006725,GO:0006807,GO:0007275,GO:0008150,GO:0008152,GO:0009058,GO:0009507,GO:0009532,GO:0009534,GO:0009536,GO:0009570,GO:0009579,GO:0009767,GO:0009791,GO:0009889,GO:0009891,GO:0009893,GO:0009987,GO:0015979,GO:0018130,GO:0019222,GO:0019438,GO:0019684,GO:0022900,GO:0031323,GO:0031325,GO:0031326,GO:0031328,GO:…	-	-	-
Meblue	FW, DW	HORVU4Hr1G043490	SecA	88	Protein translocase subunit secA	GO:0000166,GO:0003674,GO:0003824,GO:0005215,GO:0005488,GO:0005524,GO:0006810,GO:0006996,GO:0008104,GO:0008144,GO:0008150,GO:0008320,GO:0008565,GO:0009657,GO:0009658,GO:0009987,GO:0010109,GO:0015031,GO:0015399,GO:0015405,GO:0015440,GO:0015450,GO:0015462,GO:0015833,GO:0016043,GO:0016462,GO:0016787,GO:0016817,GO:0016818,GO:0016887,GO:0017076,GO:0017111,GO:0019222,GO:0022804,GO:0022857,GO:0022884,GO:…	ko:K03070	ko02024,ko03060,ko03070,map02024,map03060,map03070	M00335
Meblue	FW, DW	HORVU7Hr1G040220	TAF1A	81	TAF RNA Polymerase I subunit A	-	-	-	-
MESteelblue	FW	HORVU5Hr1G019820		62
MESteelblue	FW	HORVU3Hr1G073150	GH17B	58	Belongs to the glycosyl hydrolase 17 family	-	-	-	-
MESteelblue	FW	HORVU2Hr1G018480	Pod 1	57	Belongs to the peroxidase family. Classical plant (class III) peroxidase subfamily	GO:0005575,GO:0005576,GO:0005618,GO:0005622,GO:0005623,GO:0005737,GO:0005794,GO:0005829,GO:0006725,GO:0008150,GO:0008152,GO:0009058,GO:0009698,GO:0009699,GO:0009808,GO:0009809,GO:0009888,GO:0009889,GO:0009891,GO:0009893,GO:0009987,GO:0010087,GO:0010089,GO:0012505,GO:0019222,GO:0019438,GO:0019748,GO:0030312,GO:0031323,GO:0031325,GO:0031326,GO:0031328,GO:0032502,GO:0043226,GO:0043227,GO:0043229,GO:…	ko:K00430	ko00940,ko01100,ko01110,map00940,map01100,map01110	-
MESteelblue	FW	HORVU2Hr1G044340	Pod 1b	57	Belongs to the peroxidase family. Classical plant (class III) peroxidase subfamily	GO:0005575,GO:0005576,GO:0005618,GO:0005622,GO:0005623,GO:0005737,GO:0005794,GO:0005829,GO:0006725,GO:0008150,GO:0008152,GO:0009058,GO:0009698,GO:0009699,GO:0009808,GO:0009809,GO:0009888,GO:0009889,GO:0009891,GO:0009893,GO:0009987,GO:0010087,GO:0010089,GO:0012505,GO:0019222,GO:0019438,GO:0019748,GO:0030312,GO:0031323,GO:0031325,GO:0031326,GO:0031328,GO:0032502,GO:0043226,GO:0043227,GO:0043229,GO:…	ko:K00430	ko00940,ko01100,ko01110,map00940,map01100,map01110	-
MESteelblue	FW	HORVU2Hr1G044450	GH17C	56	Belongs to the glycosyl hydrolase 17 family	-	-	-	-
Meturquoise	SOD, POD,MDA	HORVU3Hr1G047180	bZIP	94	bZIP transcription factor	-	-	-	-
Meturquoise	SOD, POD,MDA	HORVU1Hr1G029460	MVP1	76	GDSL-like Lipase/Acylhydrolase	GO:0005575,GO:0005618,GO:0005622,GO:0005623,GO:0005737,GO:0005773,GO:0030312,GO:0043226,GO:0043227,GO:0043229,GO:0043231,GO:0044424,GO:0044444,GO:0044464,GO:0071944	ko:K21026	ko00901,ko01110,map00901,map01110	-
Meturquoise	SOD, POD,MDA	HORVU6Hr1G054890	LEA18	58	Late embryogenesis abundant (LEA) group 1	GO:0000003,GO:0001101,GO:0003006,GO:0003674,GO:0005488,GO:0005543,GO:0005575,GO:0005622,GO:0005623,GO:0005737,GO:0005829,GO:0006950,GO:0006970,GO:0007275,GO:0008150,GO:0008289,GO:0009266,GO:0009409,GO:0009414,GO:0009415,GO:0009628,GO:0009791,GO:0010035,GO:0010154,GO:0022414,GO:0030246,GO:0031210,GO:0032501,GO:0032502,GO:0042221,GO:0043167,GO:0043168,GO:0043169,GO:0044424,GO:0044444,GO:0044464,GO:…	-	-	-
Meturquoise	SOD, POD,MDA	HORVU6Hr1G020080		54	-	-	-	-	-
Meturquoise	SOD, POD,MDA	HORVU5Hr1G113020	ADF-H	53	Belongs to the actin-binding proteins ADF family	-	ko:K05765	ko04360,ko04666,ko04810,ko05133,map04360,map04666,map04810,map05133	-
MElightteeblue1	SOD, POD,MDA	HORVU4Hr1G039020	AP22.35	178	CLK4-associating serine arginine rich	-	ko:K13168	-	-
MElightteeblue1	SOD, POD,MDA	HORVU5Hr1G047790	UBA1	74	Activates ubiquitin by first adenylating its C-terminal glycine residue with ATP, and thereafter linking this residue to the side chain of a cysteine residue in E1, yielding a ubiquitin- E1 thioester and free AMP	GO:0003674,GO:0003824,GO:0004842,GO:0005575,GO:0005622,GO:0005623,GO:0005634,GO:0005737,GO:0005829,GO:0005886,GO:0005911,GO:0006464,GO:0006807,GO:0006950,GO:0006974,GO:0008150,GO:0008152,GO:0009506,GO:0009605,GO:0009607,GO:0009987,GO:0010035,GO:0010038,GO:0016020,GO:0016567,GO:0016740,GO:0019538,GO:0019787,GO:0030054,GO:0032446,GO:0033554,GO:0036211,GO:0042221,GO:0043170,GO:0043207,GO:0043226,GO:…	ko:K03178	ko04120,ko05012,map04120,map05012	-
MElightteeblue1	SOD, POD,MDA	HORVU4Hr1G000620	ABCB6	46	ABC transporter	-	ko:K06185	-	-
MElightteeblue1	SOD, POD,MDA	HORVU3Hr1G095300		44	-	-	-	-	-
MElightteeblue1	SOD, POD,MDA	HORVU1Hr1G049550	GBA2	41	Non-lysosomal glucosylceramidase that catalyzes the conversion of glucosylceramide to free glucose and ceramide	GO:0003674,GO:0003824,GO:0004553,GO:0005575,GO:0006082,GO:0006629,GO:0007275,GO:0007399,GO:0007417,GO:0008150,GO:0008152,GO:0008202,GO:0008206,GO:0008422,GO:0009056,GO:0009987,GO:0015926,GO:0016020,GO:0016021,GO:0016137,GO:0016139,GO:0016787,GO:0016798,GO:0019752,GO:0021953,GO:0021954,GO:0022008,GO:0030154,GO:0030182,GO:0031224,GO:0032501,GO:0032502,GO:0032787,GO:0043436,GO:0044237,GO:0044238,GO:…	ko:K17108	ko00511,ko00600,ko01100,map00511,map00600,map01100	-
MEbisque4	MDA	HORVU4Hr1G051610	TRIM13	107	zinc-ribbon	-	-	-	-
MEbisque4	MDA	HORVU1Hr1G065390	RRM_1	102	RNA recognition motif	GO:0000375,GO:0000377,GO:0000398,GO:0005575,GO:0005622,GO:0005623,GO:0005634,GO:0005654,GO:0005681,GO:0005689,GO:0006139,GO:0006396,GO:0006397,GO:0006725,GO:0006807,GO:0008150,GO:0008152,GO:0008380,GO:0009987,GO:0010467,GO:0016070,GO:0016071,GO:0031974,GO:0031981,GO:0032991,GO:0034641,GO:0043170,GO:0043226,GO:0043227,GO:0043229,GO:0043231,GO:0043233,GO:0044237,GO:0044238,GO:0044422,GO:0044424,GO:…	ko:K12831	ko03040,map03040	M00352
MEbisque4	MDA	HORVU3Hr1G014190	TPR1	95	Ring finger	GO:0000075,GO:0000166,GO:0000209,GO:0000228,GO:0000278,GO:0000785,GO:0000790,GO:0000792,GO:0003674,GO:0003824,GO:0004842,GO:0005488,GO:0005575,GO:0005622,GO:0005623,GO:0005634,GO:0005654,GO:0005694,GO:0005720,GO:0005737,GO:0005829,GO:0006139,GO:0006259,GO:0006355,GO:0006464,GO:0006508,GO:0006725,GO:0006807,GO:0007049,GO:0007093,GO:0007346,GO:0008150,GO:0008152,GO:0009056,GO:0009057,GO:0009889,GO:…	-	-	-
MEbisque4	MDA	HORVU4Hr1G008580	PTR1	93	POT family	GO:0000325,GO:0003674,GO:0005215,GO:0005575,GO:0005622,GO:0005623,GO:0005737,GO:0005773,GO:0005774,GO:0005794,GO:0006810,GO:0006857,GO:0008150,GO:0009705,GO:0012505,GO:0015334,GO:0015833,GO:0016020,GO:0022857,GO:0031090,GO:0035672,GO:0035673,GO:0042886,GO:0042887,GO:0042937,GO:0042938,GO:0042939,GO:0043226,GO:0043227,GO:0043229,GO:0043231,GO:0044422,GO:0044424,GO:0044437,GO:0044444,GO:0044446,GO:…	ko:K14638	-	-
MEbisque4	MDA	HORVU5Hr1G000760	PPR5	87	PPR repeat	GO:0003674,GO:0003676,GO:0003723,GO:0003824,GO:0004518,GO:0004519,GO:0005488,GO:0005575,GO:0005622,GO:0005623,GO:0006139,GO:0006725,GO:0006807,GO:0008150,GO:0008152,GO:0009451,GO:0009987,GO:0016070,GO:0016787,GO:0016788,GO:0034641,GO:0043170,GO:0043226,GO:0043227,GO:0043229,GO:0043231,GO:0043412,GO:0044237,GO:0044238,GO:0044424,GO:0044464,GO:0046483,GO:0071704,GO:0090304,GO:0090305,GO:0097159,GO:…	-	-	-
